# Supplementary material for: Structural Dynamics Analysis of USP14 Activation by AKT-Mediated Phosphorylation
Source: Cells. 2024 May 31;13(11):955. doi: 10.3390/cells13110955 (PMC11171753; doi:10.3390/cells13110955)
Supplement: Supplementary file 1 [file cells-13-00955-s001.zip]

Archive with 1 entries (1 files):
- cells-3001707-supplementary.pdf
